# Supplementary material for: The genome sequence of the Antarctic bullhead notothen reveals evolutionary adaptations to a cold environment
Source: Genome Biol. 2014 Sep 25;15(9):468. doi: 10.1186/s13059-014-0468-1 (PMC4192396; doi:10.1186/s13059-014-0468-1)
Supplement: Additional file 3: — Significant contraction. Thirty-two families showing significantly difference in N. coriiceps lineage. The program CAFE3.0 was used to identify gene families that have undergone significant size changes using P <0.0001. [file 13059_2014_468_MOESM3_ESM.xlsx]

## Sheet: expansions and contractions
Additional file 3. Significant contraction. 32 families showing significantly difference in N. coriiceps lineage. The program CAFE3.0 was used to identify gene families that have undergone significant size changes using p < 0.0001.
			size										Viterbi P-values
ID	Annotation	Family-wide P-values	N. coriiceps	G. aculeatus	1*	T. nigroviridis	T. rubripes	2*	3*	G. morhua	4*	D. rerio	N. coriiceps	G. aculeatus	1*	2*	T. nigroviridis	T. rubripes	3*	G. morhua	4*	D. rerio
10019	caM kinase	0	1	9	6	8	6	6	6	2	6	10	0.000286	0.015059	0.685314	0.778321	0.041616	0.783946	0.665257	0.019347	0.549726	0.064668
10373	cloride channel	0	0	6	4	6	3	4	4	2	4	7	0.000472	0.038611	0.638146	0.724788	0.020545	0.341836	0.621413	0.165045	0.472674	0.107459
10203	collagen type II	0	0	3	3	10	2	4	3	2	3	3	0.002326	0.745474	0.60987	0.106501	3e-06	0.05444	0.59579	0.462688	0.740193	0.554351
10066	dynamin 1a	0	0	8	6	12	2	6	6	4	6	7	8e-06	0.076594	0.685314	0.778321	1.5e-05	0.000764	0.665257	0.407875	0.549726	0.529654
10059	epinephrin receptor B2a	0	0	9	3	2	4	3	3	3	3	3	0.002326	1e-05	0.60987	0.68744	0.280645	0.110941	0.59579	0.805615	0.740193	0.554351
10758	glutamate receptor, ionotropic, kainate 1a	0	0	7	3	6	2	3	3	1	3	3	0.002326	0.000507	0.60987	0.68744	0.002335	0.280645	0.59579	0.113375	0.740193	0.554351
10107	glutamate receptor, metabotropic 8a	0	0	9	5	4	4	4	5	4	5	8	4.2e-05	0.003228	0.663151	0.382871	0.730637	0.730637	0.644472	0.579755	0.514989	0.138886
10012	hypothetical protein	0	2	8	8	16	7	10	9	6	9	17	0.000145	0.858942	0.359527	0.299737	0.000196	0.047783	0.716379	0.228343	0.19307	0.020661
10054	PR domain containing 2, with ZNF domain b	0	2	11	7	5	6	6	7	11	7	4	0.000641	0.004084	0.705007	0.461528	0.435266	0.783946	0.684024	0.013428	0.84269	0.383593
10003	protocadherin-16-like protein	0	18	43	37	46	34	40	39	35	40	55	0	0.013911	0.488707	0.38001	0.008146	0.077016	0.65093	0.659068	0.166216	0.016157
10175	protein phosphatase 3, catalytic subunit, gamma isozyme, b	0	0	9	5	5	4	5	5	4	5	6	4.2e-05	0.003228	0.663151	0.754471	0.760291	0.392634	0.644472	0.579755	0.514989	0.685581
10126	retinoid X receptor, alpha a	0	1	9	5	5	4	5	5	2	5	13	0.00133	0.003228	0.663151	0.754471	0.760291	0.392634	0.644472	0.056863	0.059324	0.017378
10005	RNA binding motif	0	8	25	22	30	22	25	24	22	24	29	0	0.118353	0.218985	0.38086	0.008658	0.282291	0.838155	0.934489	0.49618	0.188567
10192	ryanodine receptor 3	0	0	4	3	11	3	4	3	3	3	1	0.002326	0.159132	0.60987	0.106501	0	0.341836	0.59579	0.805615	0.740193	0.335933
10406	serum/glucocorticoid regulated kinase 2a	0	0	13	5	5	4	5	5	4	5	5	4.2e-05	1e-06	0.663151	0.754471	0.760291	0.392634	0.644472	0.579755	0.805777	0.652557
10108	solute carrier family 12, member 7a	0	0	6	5	9	4	5	5	5	5	7	4.2e-05	0.259142	0.663151	0.754471	0.000924	0.392634	0.644472	0.858795	0.514989	0.342913
10006	solute carrier family 39	0	10	25	21	22	19	21	22	20	23	37	2.1e-05	0.044318	0.564136	0.895715	0.359091	0.510404	0.5385	0.6756	0.079155	0.010017
10333	solute carrier family 44	0	1	8	5	7	3	5	5	3	5	6	0.00133	0.009877	0.663151	0.754471	0.030322	0.076435	0.644472	0.213446	0.514989	0.685581
10366	STAT4	0	0	8	4	5	3	4	4	3	4	9	0.000472	0.001377	0.638146	0.724788	0.148897	0.341836	0.621413	0.530043	0.154366	0.048516
10377	sulfatase 1	0	0	4	4	6	2	4	4	2	4	9	0.000472	0.783118	0.638146	0.724788	0.020545	0.05444	0.621413	0.165045	0.154366	0.048516
10007	tight junction protein 1a	0	4	25	19	25	18	21	20	18	20	24	0	0.003544	0.543404	0.338212	0.017928	0.241248	0.818452	0.928711	0.747146	0.187359
10079	tubulin	0	2	13	7	5	8	7	7	4	7	12	0.000641	0.000183	0.705007	0.797702	0.122148	0.251971	0.684024	0.175118	0.241715	0.104248
10571	ventricular myosin heavy chain-like	0	0	4	4	6	2	4	4	4	4	13	0.000472	0.783118	0.638146	0.724788	0.020545	0.05444	0.621413	0.837546	0.045606	0.003187
10174	vitallogenin	0	1	6	5	4	1	4	5	12	7	11	0.00133	0.259142	0.663151	0.382871	0.730637	0.002273	0.032055	0.003136	0.241715	0.156031
10002		0	18	47	38	48	34	41	40	32	40	50	0	0.001476	0.493896	0.385936	0.003143	0.035642	0.882399	0.186576	0.268353	0.077165
10004		0	12	46	34	38	33	36	35	28	35	45	0	4.4e-05	0.656216	0.355332	0.199093	0.485943	0.872321	0.252481	0.302166	0.057918
10409		0	0	6	5	8	3	5	5	2	5	13	4.2e-05	0.259142	0.663151	0.754471	0.004045	0.076435	0.644472	0.056863	0.059324	0.017378
10513		0	0	7	3	1	3	3	3	0	3	20	0.002326	0.000507	0.60987	0.68744	0.034153	0.693013	0.59579	0.007807	0.002233	7e-06
10247		0	0	6	4	7	3	4	4	2	4	4	0.000472	0.038611	0.638146	0.724788	0.005767	0.341836	0.621413	0.165045	0.778049	0.609952
10503		0	0	9	3	2	1	2	3	1	3	9	0.002326	1e-05	0.60987	0.272212	0.644727	0.206113	0.59579	0.113375	0.12243	0.01507
10810		0	0	6	3	4	4	4	3	0	3	2	0.002326	0.006265	0.60987	0.106501	0.730637	0.730637	0.59579	0.007807	0.740193	0.848591
10001		0	27	70	57	66	52	60	60	51	62	85	0	0.000119	0.318117	0.58243	0.019231	0.057603	0.550546	0.172948	0.070543	0.003614
* the numbers are identifiers for internal branches of phylogeny (Fig. 1B)
