# Supplementary material for: The genome sequence of the Antarctic bullhead notothen reveals evolutionary adaptations to a cold environment
Source: Genome Biol. 2014 Sep 25;15(9):468. doi: 10.1186/s13059-014-0468-1 (PMC4192396; doi:10.1186/s13059-014-0468-1)
Supplement: Additional file 4: — Rapid evolving gene. dN was considered as the indicator to distinguish whether a protein rapidly evolved or not, and 505 genes comprising the fastest evolving 10% of total genes were selected with dN. A total of 505 genes were denoted as R in rapid evolving gene (column D), N. coriiceps lineage-specific genes were denoted as D, and genes under positive selection were denoted as PS. [file 13059_2014_468_MOESM4_ESM.xlsx]

## Sheet: Sheet1
Additional file 4. Rapid evolving gene. dN was considered as the indicator to distinguish whether a protein rapidly evolved or not, and 505 genes comprising the fastest evolving 10% of total genes were selected with dN. 505 genes were denoted as R in rapid evolving gene (column D), N. coriiceps lineage-specific genes were denoted as D, and genes under positive selection were denoted as PS.
						lineage specific dN/dS		Positive Selection
	locus tag	gene	rapid evolving gene	N. coriiceps lineage-specific gene	gene under positive selection	p-value	FDR	p-value	FDR	dN/dS	dN	dS
1	GEY_07258	arrestin domain-containing protein 3-like	R							0.18827	0.351657	1.86781
2	GEY_01386	deoxyribonuclease tatdn3	R							0.27765	0.323756	1.16605
3	GEY_18030	sortilin-like	R	D	PS	7.91862e-05	0.00283303	9.01051e-13	9.6863e-12	0.243	0.296528	1.22027
4	GEY_31196	zona pellucida sperm-binding protein 3-like	R							0.17045	0.260344	1.52743
5	GEY_16709	calcineurin b homologous protein 2	R	D	PS	0.000868058	0.0139132	0.000422897	0.000757691	0.16383	0.259059	1.58125
6	GEY_11056	myotubularin-related protein 7-like	R	D	PS	0.000152936	0.00447311	1.71803e-14	2.82464e-13	0.15262	0.24709	1.61894
7	GEY_07342	cleft lip and palate transmembrane protein 1-like	R							0.09903	0.246341	2.48756
8	GEY_31165	g1 s-specific cyclin-e2	R							0.13977	0.239603	1.71429
9	GEY_14332	advillin	R							0.07977	0.227285	2.84938
10	GEY_08353	complement c1q-like 2-like	R	D		0.00596341	0.0457726	0.88794	0.89434	0.8559	0.224538	0.262341
11	GEY_29013	lipase member h-like	R							0.15482	0.222292	1.43584
12	GEY_06220	rho guanine nucleotide exchange factor 18-like	R	D	PS	0.000412562	0.00879327	5.71994e-17	1.3902e-15	0.15047	0.218953	1.45514
13	GEY_30416	zgc:162544 protein	R							0.08829	0.214529	2.42981
14	GEY_28704	denn domain-containing protein 1a-like	R	D	PS	0.000440194	0.00928347	7.90236e-12	7.12487e-11	0.15922	0.212882	1.33704
15	GEY_06378	synaptic vesicle 2-related	R	D	PS	2.48404e-05	0.00118495	4.34689e-18	1.34995e-16	0.15072	0.210265	1.39504
16	GEY_05600	collagen alpha-2 chain-like	R							0.14522	0.201629	1.38848
17	GEY_08760	caax prenyl protease 2-like	R							0.10633	0.198633	1.86811
18	GEY_21811	death domain-containing protein cradd-like	R							0.32596	0.195143	0.598671
19	GEY_26736	rhodopsin kinase	R							0.1215	0.194784	1.60315
20	GEY_17453	lon peptidase n-terminal domain and ring finger protein 3-like	R							0.10277	0.192572	1.87385
21	GEY_23318	set and mynd domain containing 2	R	D	PS	0.00656048	0.0484122	1.21082e-09	7.43787e-09	0.13319	0.188788	1.41746
22	GEY_05601	retinitis pigmentosa gtpase regulator protein 2 1-17 isoform	R	D	PS	0.00665896	0.0487258	4.91831e-08	2.03654e-07	0.17321	0.188699	1.08939
23	GEY_13175	hatching enzyme	R							0.26715	0.186822	0.699306
24	GEY_24867	protein tweety homolog 2-like	R							0.12944	0.182151	1.40719
25	GEY_13617	epithelial splicing regulatory protein 1	R							0.06449	0.180561	2.79969
26	GEY_28365	testis-expressed sequence 264	R							0.14482	0.177832	1.22792
27	GEY_04774	sodium- and chloride-dependent gaba transporter ine-like	R							0.14905	0.176611	1.18494
28	GEY_15244	gamma-glutamyltransferase 5-like	R							0.10858	0.176575	1.62621
29	GEY_26870	phosphatidylinositol-4-phosphate 5- type alpha-like	R							0.07566	0.174209	2.30244
30	GEY_12926	tectonin beta-propeller repeat-containing protein 1-like	R	D	PS	2.72478e-07	3.73559e-05	8.35236e-20	3.33498e-18	0.17963	0.173401	0.965335
31	GEY_05831	tumor necrosis factor receptor superfamily member 5-like	R							0.5485	0.172947	0.315309
32	GEY_20161	adenylosuccinate synthetase isozyme 1 c-like	R							0.06167	0.172713	2.80038
33	GEY_14308	serine threonine-protein phosphatase 4 regulatory subunit 2-a	R							0.08555	0.171621	2.00613
34	GEY_28369	sodium-coupled neutral amino acid transporter 3-like	R							0.12014	0.169523	1.41107
35	GEY_30923	fibronectin type iii domain-containing protein 7-like	R							0.13603	0.16766	1.23252
36	GEY_06373	calcineurin b homologous protein 3-like	R							0.10708	0.162565	1.51823
37	GEY_21587	ceramide synthase 5-like	R							0.0724	0.158773	2.19306
38	GEY_30282	plexin domain-containing protein 2-like	R							0.14001	0.158308	1.13071
39	GEY_02589	importin-13-like	R	D	PS	0.000115962	0.00380868	1.10523e-24	8.82603e-23	0.09791	0.157458	1.60824
40	GEY_31867	peptidyl-prolyl cis-trans isomerase fkbp10-like	R							0.12358	0.152762	1.23616
41	GEY_09844	cytochrome c oxidase polypeptide viia-liver mitochondrial precursor	R							0.33824	0.151784	0.44875
42	GEY_31878	synaptic vesicle membrane protein vat-1 homolog	R	D	PS	7.56564e-06	0.000493199	1.53838e-05	3.6285e-05	0.19101	0.150859	0.789782
43	GEY_24455	leucine-rich ppr motif-containing mitochondrial-like	R	D	PS	1.14085e-06	9.93783e-05	6.98274e-05	0.000144569	0.42279	0.145845	0.344958
44	GEY_01718	ferm and pdz domain-containing protein 1-like	R	D	PS	0.00653699	0.0483279	2.14894e-14	3.43216e-13	0.11573	0.145709	1.25901
45	GEY_21396	atp synthase subunit mitochondrial-like	R	D	PS	1.00187e-06	9.12383e-05	0.00340779	0.00519061	0.45493	0.143199	0.314772
46	GEY_18119	f-box only protein 7-like	R							0.14255	0.142995	1.00314
47	GEY_08489	methyltransferase-like 7a-like	R							0.13452	0.139133	1.03425
48	GEY_01543	Tetraspanin-1	R							0.19001	0.138869	0.730836
49	GEY_12107	15-hydroxyprostaglandin dehydrogenase	R							0.28641	0.138519	0.483634
50	GEY_01546	mitochondrial cardiolipin hydrolase-like	R							0.60043	0.137256	0.228595
51	GEY_12054	cadherin-like 26-like	R							0.31199	0.136736	0.438268
52	GEY_27668	interleukin-12 subunit beta-like	R							0.41955	0.134727	0.321119
53	GEY_22338	lipocalin precursor	R							0.29145	0.134499	0.461476
54	GEY_29868	CD40 precursor	R							0.2267	0.134005	0.591118
55	GEY_19635	leucine zipper tumor suppressor 2 homolog	R							0.05337	0.132532	2.48308
56	GEY_32600	mitochondrial ornithine transporter 1	R							0.04385	0.131478	2.99847
57	GEY_15960	transmembrane protein 120a-like	R							0.0982	0.130953	1.3335
58	GEY_06271	ephrin type-a receptor 2-like	R							0.08407	0.129786	1.54369
59	GEY_03150	peripherin 2a (retinal slow)	R							0.05715	0.129344	2.26307
60	GEY_06700	dual specificity protein kinase clk2-like	R	D	PS	6.44194e-06	0.000452857	2.31991e-07	8.20778e-07	0.13453	0.129304	0.961157
61	GEY_04607	glucocorticoid modulatory element binding protein 1	R							0.17764	0.127135	0.7157
62	GEY_14119	uncharacterized protein C9orf172-like	R							0.11962	0.126981	1.06151
63	GEY_13038	tubulin monoglycylase ttll3	R							0.15124	0.126641	0.837345
64	GEY_07470	caprin-1-like	R							0.07896	0.126618	1.60366
65	GEY_08732	mast cell protease 8-like	R							0.74009	0.123912	0.167429
66	GEY_08284	ninjurin-1-like	R							0.1589	0.121945	0.767432
67	GEY_02197	probable cationic amino acid transporter-like	R							0.04979	0.121888	2.44819
68	GEY_23205	afg3-like 1-like	R							0.05188	0.121146	2.33512
69	GEY_21362	translational activator of cytochrome c oxidase 1-like	R							0.66865	0.119621	0.1789
70	GEY_05029	rho guanine nucleotide exchange factor 25-like	R	D	PS	0.00399941	0.0360127	4.17311e-14	6.13887e-13	0.11159	0.119029	1.06662
71	GEY_03862	ral guanine nucleotide dissociation stimulator-like 1-like	R							0.04712	0.11869	2.51901
72	GEY_08197	deleted in azoospermia-like	R	D		0.00642847	0.0477902	0.91187	0.913505	0.92427	0.118192	0.127875
73	GEY_22114	pentatricopeptide repeat-containing protein 2-like	R	D		3.23869e-07	4.02001e-05	0.599821	0.623234	0.84113	0.117652	0.139874
74	GEY_23263	fch and double sh3 domains protein 2-like	R							0.06088	0.117068	1.92297
75	GEY_02486	inhibitor of nuclear factor kappa-b kinase subunit alpha-like	R	D	PS	0.0044532	0.0383166	7.83214e-16	1.68391e-14	0.07926	0.116933	1.47526
76	GEY_21443	interferon-induced protein 44-like	R							1.16272	0.11631	0.100032
77	GEY_03540	neuroplastin-like	R							0.10193	0.116289	1.1409
78	GEY_03903	wd repeat domain 78	R							0.60141	0.115518	0.192078
79	GEY_05076	deoxyribonuclease gamma precursor	R							0.06915	0.115169	1.66546
80	GEY_16466	anionic trypsin-1	R							0.17606	0.113471	0.644494
81	GEY_13183	translationally-controlled tumor protein	R							0.1426	0.112921	0.791875
82	GEY_08771	ras-related protein rab-38-like	R							0.11855	0.112823	0.951705
83	GEY_15005	probable protein-cysteine n-palmitoyltransferase porcupine	R							0.11042	0.112483	1.01866
84	GEY_19826	cyclin-dependent kinase-like 1-like	R							0.09039	0.112355	1.24298
85	GEY_30048	nadh dehydrogenase	R	D		0.00212065	0.0248463	0.282495	0.310245	0.36226	0.110924	0.306196
86	GEY_20042	calcium calmodulin-dependent protein kinase kinase 1-like	R							0.0898	0.110845	1.23441
87	GEY_12407	mitochondrial inner membrane protease atp23 homolog	R	D	PS	0.000891309	0.014229	0.0109704	0.0149208	0.24672	0.11039	0.447423
88	GEY_24051	clarin-1-like isoform 1	R							0.13028	0.110319	0.846793
89	GEY_22133	interleukin 20 precursor	R							0.66622	0.109909	0.164975
90	GEY_09630	a-kinase anchor protein 13-like	R							0.10159	0.109296	1.07582
91	GEY_18612	ophanin- partial	R							0.22781	0.106696	0.468354
92	GEY_30963	c16orf14 homolog	R							0.06745	0.106335	1.57658
93	GEY_14464	growth hormone receptor 2	R							0.35007	0.105965	0.302697
94	GEY_13875	ankyrin repeat domain-containing protein 22-like	R							0.19238	0.105854	0.550239
95	GEY_07607	immunoglobulin superfamily member 5-like	R							0.60617	0.10528	0.17368
96	GEY_29890	cytosolic sulfotransferase 3-like	R	D	PS	0.00231776	0.0263096	0.00328225	0.0050406	0.29125	0.105148	0.361025
97	GEY_30467	solute carrier family 25 member 42-like	R	D	PS	0.000538883	0.0104821	6.80617e-09	3.62348e-08	0.13224	0.103961	0.786137
98	GEY_17285	nadh dehydrogenase	R	D		4.89867e-05	0.00203874	0.13985	0.160526	0.61415	0.103788	0.168996
99	GEY_16279	interleukin-13 receptor subunit alpha-2-like	R							0.24258	0.103487	0.426613
100	GEY_23235	dehydrogenase reductase sdr family member 13-like	R	D	PS	0.00169844	0.0212014	0.00177062	0.00282793	0.30928	0.103017	0.333086
101	GEY_28870	transmembrane protease serine 13-like	R							0.37133	0.101498	0.273336
102	GEY_02659	cytochrome b-c1 complex subunit 8	R							0.24856	0.101058	0.406578
103	GEY_24929	upf0488 protein c8orf33 homolog	R							0.40617	0.100445	0.247299
104	GEY_27821	carbohydrate sulfotransferase 15-like	R	D	PS	7.6717e-06	0.000493199	3.03729e-19	1.06115e-17	0.04487	0.100217	2.23331
105	GEY_07403	serine threonine-protein phosphatase 2a 56 kda regulatory subunit beta isoform-like	R							0.04294	0.09979	2.32406
106	GEY_07125	probable atp-dependent rna helicase dhx58-like	R							0.37878	0.098928	0.261176
107	GEY_05061	ankyrin repeat and socs box protein 14-like	R							0.05053	0.098366	1.94683
108	GEY_15298	probable phospholipid-transporting atpase iib-like	R	D	PS	5.5331e-07	5.8345e-05	5.48009e-19	1.80198e-17	0.07906	0.098092	1.24078
109	GEY_21959	fast kinase domain-containing protein 1-like	R	D	PS	1.35951e-13	2.72377e-10	0.0103279	0.0141655	0.51534	0.096416	0.187092
110	GEY_14392	g-type lysozyme b	R							0.24704	0.095092	0.384931
111	GEY_15668	39s ribosomal protein mitochondrial-like	R	D		0.000559074	0.0107187	0.123246	0.142638	0.41774	0.094018	0.225065
112	GEY_13544	geminin-like	R	D		0.00458273	0.0392372	0.516568	0.543807	0.68116	0.09397	0.137956
113	GEY_11261	cox41_thuob ame: full=cytochrome c oxidase subunit 4 isoform mitochondrial ame: full=cytochrome c oxidase subunit iv isoform 1 short=cox iv-1 flags: precursor	R	D		0.000469947	0.00941539	0.370666	0.39618	0.57481	0.093968	0.163478
114	GEY_10519	g-protein coupled receptor 126-like	R							0.3618	0.093625	0.258774
115	GEY_27946	coxsackievirus and adenovirus receptor homolog	R							0.42355	0.093106	0.21982
116	GEY_03636	telethonin-like	R	D		0.000335447	0.00764357	0.138942	0.159811	0.48774	0.09288	0.190429
117	GEY_21500	dsc2l protein	R							0.39075	0.092819	0.237542
118	GEY_24969	granulocyte colony stimulating factor 1	R							0.41923	0.092314	0.220202
119	GEY_01895	enoyl- hydratase domain-containing protein mitochondrial-like	R							0.2599	0.091972	0.353879
120	GEY_31107	hig1 domain family member 2a	R							0.28789	0.091889	0.31918
121	GEY_13734	atp synthase-coupling factor mitochondrial-like	R	D		0.00441032	0.0383166	0.327115	0.354374	0.47377	0.09158	0.193303
122	GEY_24148	phospholipase a1 member a-like	R							0.24209	0.09139	0.377511
123	GEY_21168	f-box only protein 6-like	R	D		0.00262838	0.0277156	0.325237	0.353711	0.54807	0.091134	0.166282
124	GEY_17556	fetuin b	R							0.31037	0.091004	0.293214
125	GEY_19245	proline-rich protein prcc-like	R							0.23524	0.09084	0.38615
126	GEY_09753	carbohydrate sulfotransferase 11-like	R							0.05992	0.090537	1.51105
127	GEY_23348	casp8 and fadd-like apoptosis regulator-like	R							0.48746	0.090366	0.185382
128	GEY_02046	ankyrin repeat domain-containing protein 16-like	R							0.27735	0.089847	0.323951
129	GEY_28104	probable alpha-ketoglutarate-dependent dioxygenase abh4-like	R							0.0946	0.08965	0.947663
130	GEY_16464	trna pseudouridine synthase-like 1-like	R							0.38721	0.089375	0.230818
131	GEY_32532	monoacylglycerol lipase abhd12-like	R							0.08278	0.089216	1.07772
132	GEY_22319	n-acetylneuraminate lyase-like	R	D		0.000217876	0.0056126	0.358946	0.385867	0.63438	0.089152	0.140534
133	GEY_22328	cytokine receptor-like factor 1-like	R							0.08302	0.088333	1.06396
134	GEY_12408	mitogen-activated protein kinase 12-like	R							0.0698	0.088281	1.26473
135	GEY_16462	Trypsin	R							0.05808	0.088152	1.51783
136	GEY_10301	annexin a5	R							0.45132	0.088013	0.195014
137	GEY_21264	cub and zona pellucida-like domain-containing protein 1-like	R							0.47508	0.087763	0.184733
138	GEY_30802	myosin-binding protein h-like	R	D	PS	8.92968e-07	8.72713e-05	0.00314738	0.00485257	0.38792	0.087404	0.225315
139	GEY_12093	type i keratin e7	R							0.20437	0.087348	0.427405
140	GEY_06094	low quality protein: tectonic-1-like	R							0.58454	0.087306	0.149358
141	GEY_21250	atp synthase subunit mitochondrial-like	R							0.16031	0.087009	0.542759
142	GEY_20731	ubl carboxyl-terminal hydrolase 18-like	R							0.35771	0.086821	0.242714
143	GEY_10573	mitochondrial mimitin	R							0.2509	0.086724	0.345649
144	GEY_29896	inhibin beta a chain-like	R							0.04709	0.08655	1.83792
145	GEY_12463	cardiac leiomodin	R							0.03175	0.08652	2.72468
146	GEY_12570	c1q-like	R							0.41391	0.086512	0.209011
147	GEY_18585	3-hydroxy-3-methylglutaryl-coenzyme a reductase a	R	D	PS	0.000771965	0.0131029	5.61364e-23	3.48669e-21	0.07543	0.086324	1.14439
148	GEY_30910	d-beta-hydroxybutyrate mitochondrial	R							0.13347	0.086222	0.646003
149	GEY_09731	interferon regulatory factor 1	R							0.18693	0.08604	0.460266
150	GEY_30330	activating transcription factor 4	R							0.10921	0.085968	0.787196
151	GEY_00744	leucine-rich repeat-containing protein 34-like	R							0.35734	0.085912	0.240424
152	GEY_03995	carboxypeptidase z-like	R							0.07169	0.085853	1.19755
153	GEY_16915	synaptotagmin-1-like	R							0.04842	0.085385	1.76332
154	GEY_02066	heparan sulfate glucosamine 3-o-sulfotransferase 3b1-like	R							0.03219	0.085203	2.64684
155	GEY_27228	gem-associated protein 4-like	R							0.31461	0.085122	0.270564
156	GEY_09191	integral membrane protein gpr180-like	R							0.22689	0.084879	0.374105
157	GEY_11928	borealin-like	R							0.12583	0.084804	0.673934
158	GEY_06796	39s ribosomal protein mitochondrial-like	R							0.41114	0.084396	0.205273
159	GEY_08253	type-iv antifreeze protein	R							0.231	0.084387	0.365305
160	GEY_26666	helicase polq	R							0.14574	0.084239	0.578008
161	GEY_01741	immunoglobulin superfamily member 2-like	R							0.35209	0.08353	0.237241
162	GEY_16890	transmembrane protease serine 9-like	R							0.18761	0.083345	0.444238
163	GEY_06415	transcription elongation mitochondrial-like	R	D	PS	2.64909e-05	0.00122354	0.000678847	0.00115694	0.26098	0.083338	0.319333
164	GEY_32632	tubulin-specific chaperone a	R							0.21526	0.083276	0.386852
165	GEY_18498	double immunoglobulin il-1r-related protein	R							0.75357	0.083059	0.11022
166	GEY_20705	h-2 class i histocompatibility l-d alpha chain-like	R							0.19894	0.082769	0.416058
167	GEY_24603	nardilysin	R							0.07881	0.082657	1.04882
168	GEY_04836	ef-hand domain-containing protein 1-like	R	D		0.000170911	0.00485703	0.0424423	0.0531956	0.42707	0.082357	0.192841
169	GEY_20178	calcyphosin-like	R							0.06256	0.082276	1.31511
170	GEY_30648	galectin-3-like	R							0.43527	0.081732	0.187776
171	GEY_30403	cysteine string	R							0.04215	0.081597	1.93564
172	GEY_00134	golgi snap receptor complex member 1-like	R							0.07507	0.081516	1.08591
173	GEY_24462	g-protein-coupled receptor kinase 7a	R	D	PS	5.11557e-05	0.00207051	0.00153245	0.00248301	0.30638	0.08151	0.26604
174	GEY_24450	transmembrane 4 l6 family member 4	R							0.1327	0.081083	0.611042
175	GEY_05728	reticulon 2	R	D		0.000517739	0.0102196	0.809117	0.820864	0.84408	0.080938	0.09589
176	GEY_28301	serum paraoxonase arylesterase 2-like	R	D		7.62618e-07	7.83542e-05	0.898007	0.902852	0.92428	0.080852	0.087476
177	GEY_03057	baculoviral iap repeat-containing	R							0.31704	0.08066	0.25442
178	GEY_28135	aspartoacylase 3	R							0.3352	0.080558	0.240327
179	GEY_00280	disintegrin and metalloproteinase domain-containing protein 17-like	R							0.05156	0.080408	1.55946
180	GEY_31248	uromodulin-like	R							0.29135	0.080395	0.275936
181	GEY_05815	dual specificity testis-specific protein kinase 2-like	R	D	PS	0.000312463	0.00727931	1.75396e-05	4.11958e-05	0.14262	0.080381	0.563617
182	GEY_25926	diablo mitochondrial precursor	R	D		0.000107711	0.00356693	0.632299	0.651989	0.76837	0.080161	0.104326
183	GEY_27196	an1-type zinc finger protein 1-like	R							0.16492	0.079931	0.484654
184	GEY_22403	platelet glycoprotein 4-like	R							0.25825	0.079647	0.308417
185	GEY_30482	atp synthase subunit mitochondrial precursor	R	D		0.00445587	0.0383166	0.071913	0.0862648	0.33955	0.079605	0.234445
186	GEY_15468	neurolin-b precursor	R							0.28769	0.079563	0.276563
187	GEY_08884	dendritic cell-specific transmembrane	R							0.17956	0.079536	0.44296
188	GEY_31030	zgc:110046 partial	R							0.2173	0.079226	0.364597
189	GEY_11311	tlc domain-containing protein 1-like	R							0.40879	0.079209	0.193765
190	GEY_06016	b( +)-type amino acid transporter 1-like	R							0.16082	0.079136	0.492071
191	GEY_23771	upf0538 protein c2orf76 homolog isoform 1	R							0.07521	0.07857	1.04472
192	GEY_08409	ectonucleoside triphosphate diphosphohydrolase 2-like	R	D	PS	0.00252459	0.0273407	2.36474e-05	5.41758e-05	0.27611	0.078458	0.28415
193	GEY_15534	p2y purinoceptor 8-like	R							0.31842	0.078034	0.245067
194	GEY_23246	intermediate filament family orphan 1-like	R							0.03933	0.077974	1.98231
195	GEY_06919	cd109 antigen-like	R	D	PS	0.000395421	0.00851856	0.0022217	0.00348856	0.47306	0.077967	0.164814
196	GEY_01577	clathrin interactor 1-like	R							0.08189	0.077726	0.949098
197	GEY_27482	nadph oxidase organizer 1-like	R							0.28045	0.077721	0.27713
198	GEY_02655	growth differentiation factor 9	R							0.234	0.077583	0.331553
199	GEY_23622	non-syndromic hearing impairment protein 5-like	R							0.24554	0.077492	0.315595
200	GEY_19969	gamma-interferon-inducible lysosomal thiol reductase precursor	R							0.37908	0.077254	0.203795
201	GEY_05252	n-acylneuraminate-9-phosphatase-like isoform 1	R							0.24086	0.077229	0.320643
202	GEY_19243	39s ribosomal protein mitochondrial-like	R							0.15955	0.077205	0.483889
203	GEY_03997	potassium channel subfamily k member 9-like	R							0.06312	0.076798	1.21668
204	GEY_05200	hyaluronan and proteoglycan link protein 1-like	R							0.2785	0.076691	0.275374
205	GEY_17898	cytochrome c oxidase subunit viia-related mitochondrial	R							0.26086	0.076103	0.291738
206	GEY_13537	mterf domain-containing protein mitochondrial-like	R	D	PS	0.00420775	0.0371375	0.00482751	0.00712025	0.33815	0.075968	0.224659
207	GEY_22275	prepromelanin concentrating hormone	R							0.49519	0.075958	0.153393
208	GEY_04648	kelch domain-containing protein 10-like	R	D	PS	3.42009e-06	0.000268712	3.62585e-10	2.44199e-09	0.09945	0.075735	0.761556
209	GEY_06656	cathepsin s	R							0.17348	0.075686	0.436279
210	GEY_32476	zona pellucida sperm-binding protein 3-like	R							0.34169	0.075589	0.221221
211	GEY_12112	beta globin (hbb2)	R							0.23927	0.075554	0.315773
212	GEY_02470	fucose mutarotase-like	R	D		0.0054383	0.0433672	0.643793	0.661255	0.71574	0.07529	0.105192
213	GEY_07395	transmembrane protein 54-like	R							0.20583	0.075189	0.365298
214	GEY_16164	b-type natriuretic peptide	R							0.69949	0.075049	0.10729
215	GEY_06703	ceramide synthase 2-like	R	D	PS	0.00239191	0.0267647	6.77362e-18	1.99287e-16	0.04144	0.074943	1.80855
216	GEY_30054	upf0663 transmembrane protein c17orf28 homolog	R	D	PS	0.000163323	0.00467453	0.00070622	0.00119629	0.09251	0.074725	0.80774
217	GEY_11895	dolichol-phosphate mannosyltransferase subunit 3	R							0.30426	0.074725	0.245601
218	GEY_30701	transmembrane protein 177	R	D	PS	0.00191848	0.0232246	0.00606915	0.00881209	0.30492	0.074689	0.244948
219	GEY_14051	manganese-dependent adp-ribose cdp-alcohol diphosphatase	R							0.19086	0.074471	0.390188
220	GEY_27450	suppressor of cytokine signaling 1-like	R							0.09271	0.074355	0.802052
221	GEY_26361	nadh dehydrogenase	R							0.4597	0.07434	0.161712
222	GEY_30092	acidic coiled-coil containing protein 3	R							0.37753	0.074312	0.196836
223	GEY_21395	epidermal growth factor receptor kinase substrate 8-like	R							0.24277	0.074132	0.305364
224	GEY_13327	transcription factor 15-like	R							0.06987	0.074122	1.06086
225	GEY_24530	spry domain-containing protein 4-like	R							0.25407	0.074078	0.291569
226	GEY_09861	atp synthase subunit mitochondrial-like	R							0.35933	0.074029	0.206021
227	GEY_04105	mannose-p-dolichol utilization defect 1	R							0.27691	0.073978	0.267158
228	GEY_24394	lysosomal acid phosphatase-like	R							0.31281	0.073831	0.236028
229	GEY_02237	protein fam32a-like	R							0.10733	0.073772	0.687374
230	GEY_05516	dnaj homolog subfamily c member 4-like	R	D	PS	0.00575864	0.0448056	0.0373892	0.0471796	0.39667	0.073649	0.185667
231	GEY_20013	kelch domain-containing protein 1-like	R	D		0.00445609	0.0383166	0.0949382	0.111259	0.46615	0.073559	0.157803
232	GEY_22579	growth arrest and dna-damage-inducible protein gadd45 alpha	R							0.07253	0.073381	1.01177
233	GEY_28960	transmembrane protease serine 4-like	R							0.3282	0.072937	0.222236
234	GEY_18816	beta-2 microglobulin	R							0.39017	0.072786	0.18655
235	GEY_09754	c3orf68 homolog	R							0.68904	0.072562	0.10531
236	GEY_10737	piwi-like 1	R	D	PS	0.00142058	0.0190376	5.66e-14	7.90985e-13	0.20103	0.072561	0.360938
237	GEY_32272	vitellogenin c	R							0.2738	0.072471	0.264686
238	GEY_21203	taste type member 1 precursor	R	D	PS	0.000263968	0.00648908	2.84998e-07	9.77386e-07	0.29105	0.072352	0.248588
239	GEY_03272	heme-binding protein 1- partial	R	D		0.00157104	0.0202859	0.245721	0.273078	0.45417	0.072118	0.158788
240	GEY_14896	fatty acid-binding protein	R	D		0.00105815	0.0158209	0.144792	0.165518	0.38993	0.072077	0.184846
241	GEY_15040	prostaglandin-h2 d-isomerase-like	R							0.41267	0.071794	0.173976
242	GEY_17884	growth hormone-inducible transmembrane protein	R							1.03641	0.071723	0.069204
243	GEY_19983	mitochondrial import inner membrane translocase subunit tim44-like	R							0.05683	0.071395	1.25636
244	GEY_28068	lysophospholipid acyltransferase lpcat4-like	R							0.20543	0.071166	0.346425
245	GEY_24811	T-complex-associated testis-expressed protein 1-like	R							0.23835	0.070788	0.296991
246	GEY_14853	cadherin-17 precursor	R							0.31941	0.070694	0.221326
247	GEY_30553	asparagine synthetase	R							0.11535	0.070636	0.612341
248	GEY_20149	transmembrane protein 106b-like	R							0.05706	0.070606	1.23736
249	GEY_01851	#NAME?	R	D		0.00554141	0.0437957	0.335694	0.362965	0.60088	0.070549	0.117409
250	GEY_06805	sulfotransferase family cytosolic 2b member 1-like	R							0.37391	0.070495	0.188536
251	GEY_19640	low quality protein: redox-regulatory protein fam213a-like	R							0.21983	0.070073	0.318754
252	GEY_01122	interleukin-22 receptor subunit alpha-2-like	R							1.22557	0.069964	0.057087
253	GEY_17563	neural cell adhesion molecule 1-like	R							0.31981	0.069913	0.21861
254	GEY_32019	green-sensitive pigment	R	D	PS	8.70615e-08	1.58571e-05	0.0110213	0.0149536	0.45965	0.069852	0.151966
255	GEY_24250	rna pseudouridylate synthase domain-containing protein 4-like	R	D		0.00115769	0.0165673	0.0503187	0.0618202	0.48976	0.069829	0.142578
256	GEY_23455	tetratricopeptide repeat protein 12	R	D		0.00161898	0.0205957	0.0432448	0.0539594	0.5588	0.069735	0.124794
257	GEY_02979	protein fam151b-like	R							0.20694	0.069594	0.336302
258	GEY_19417	transferrin	R							0.2624	0.069371	0.264371
259	GEY_26448	adrenomedullin 1	R							0.5046	0.069349	0.137433
260	GEY_28603	tnfaip3-interacting protein 2-like	R							0.2288	0.069293	0.302847
261	GEY_01584	vesicle transport protein sec20	R							0.03833	0.069258	1.80677
262	GEY_02872	mpv17-like 2-like	R							0.34988	0.069009	0.197236
263	GEY_02618	protein kinase-like 196-like	R							0.18639	0.068902	0.369671
264	GEY_18600	transcription factor hes-4-like	R							0.14214	0.068731	0.483558
265	GEY_27613	thiamine triphosphatase-like	R							0.22409	0.068682	0.306488
266	GEY_01893	sel1 repeat-containing protein 1-like	R							0.15001	0.068651	0.457638
267	GEY_13301	transcription factor iiia-like	R							0.09839	0.068543	0.696677
268	GEY_27474	xylulose kinase-like	R							0.16095	0.068138	0.42334
269	GEY_24118	wiskott-aldrich syndrome	R							0.14648	0.068002	0.46425
270	GEY_26152	patatin-like phospholipase domain-containing protein 4	R							0.24246	0.067884	0.279981
271	GEY_08071	protoheme ix mitochondrial	R							0.5357	0.067876	0.126707
272	GEY_02359	coiled-coil domain-containing protein 176	R							0.23501	0.067872	0.288809
273	GEY_26091	wd repeat-containing protein 96	R							0.27274	0.067789	0.248544
274	GEY_07707	elongation factor 1-beta-like	R							0.07176	0.067558	0.941384
275	GEY_27433	cytochrome c oxidase polypeptide vic precursor	R							0.12029	0.067518	0.561302
276	GEY_08735	inactive hydroxysteroid dehydrogenase-like 1-like	R							0.30162	0.067491	0.223763
277	GEY_06185	im:7138239 protein	R							0.2768	0.06748	0.243786
278	GEY_12202	small rna 2 -o-methyltransferase-like	R	D		0.00690542	0.0495878	0.0724412	0.0867123	0.45601	0.067446	0.147903
279	GEY_29004	diamine acetyltransferase 1	R							0.05414	0.067378	1.24448
280	GEY_08818	retinol-binding protein 1-like	R							0.25841	0.067371	0.260716
281	GEY_20708	elongation factor mitochondrial-like	R	D	PS	3.31464e-11	2.65635e-08	4.02747e-09	2.22906e-08	0.24305	0.067332	0.277032
282	GEY_10815	leucine-rich repeat-containing protein 32-like	R							0.10279	0.067191	0.653653
283	GEY_07040	39s ribosomal protein mitochondrial-like	R							0.10767	0.067134	0.623498
284	GEY_21259	peroxisomal membrane protein pex16-like	R	D		0.00482344	0.0403025	0.265271	0.293637	0.52154	0.066954	0.128378
285	GEY_27000	hyaluronidase-3-like	R							0.24095	0.066893	0.277619
286	GEY_08304	dna polymerase subunit delta-3	R							0.1432	0.066853	0.46686
287	GEY_19522	adp-ribosylation factor 5	R							0.05003	0.066851	1.33631
288	GEY_18502	plakophilin 3	R	D	PS	1.52588e-05	0.000886115	5.49481e-07	1.80682e-06	0.25748	0.066758	0.259273
289	GEY_25626	protein fam185a-like	R							0.35913	0.066728	0.185803
290	GEY_16948	peptidyl-prolyl cis-trans isomerase-like	R							0.09499	0.066698	0.702174
291	GEY_10388	caspase apoptosis-related cysteine protease	R							0.16719	0.066637	0.398571
292	GEY_16654	hepacam family member 2-like	R							0.19516	0.066602	0.341268
293	GEY_14241	transmembrane protein 14c-like	R							0.46702	0.066541	0.142481
294	GEY_31307	probable palmitoyltransferase zdhhc23-like	R							0.28361	0.066444	0.23428
295	GEY_14703	probable n-acetyltransferase 8-like	R							0.35727	0.06638	0.185794
296	GEY_14238	glutathione s-transferase	R							0.21904	0.06617	0.302086
297	GEY_32213	melanoma differentiation-associated protein 5	R	D	PS	0.000651424	0.0115518	4.60233e-06	1.26734e-05	0.2654	0.066164	0.249294
298	GEY_16746	ribonuclease p protein subunit p29-like	R							0.14875	0.065963	0.443438
299	GEY_21829	sodium nucleoside cotransporter 2	R	D	PS	2.37391e-05	0.00117435	3.37247e-05	7.62594e-05	0.33332	0.065935	0.197812
300	GEY_14631	alpha globin 2 (hba2)	R							0.97723	0.06593	0.067467
301	GEY_20021	cell cycle control protein 50b-like	R							0.21129	0.065756	0.311206
302	GEY_05358	trna-specific adenosine deaminase-like 3-like	R							0.23915	0.065736	0.274878
303	GEY_18739	bud13 homolog isoform 1	R							0.383	0.065637	0.171378
304	GEY_07198	leucine-rich repeat-containing protein 33-like	R							0.27105	0.065589	0.241984
305	GEY_01485	ankyrin repeat and socs box protein 16-like	R	D		0.000625958	0.011401	0.736777	0.750197	0.77224	0.065584	0.084927
306	GEY_13538	leucine-rich repeat-containing protein 14b-like	R							0.30446	0.065547	0.215292
307	GEY_28713	transmembrane protein 16h	R	D	PS	0.00549509	0.0436016	6.36758e-12	5.83521e-11	0.07932	0.06552	0.825985
308	GEY_12871	homeobox protein nkx-	R	D	PS	5.51278e-08	1.16262e-05	3.8675e-05	8.5791e-05	0.10204	0.065444	0.641387
309	GEY_14448	profilin-2-like isoform 2	R							0.18836	0.065378	0.347095
310	GEY_23253	toll-like receptor 2 type-1-like	R							0.1132	0.06535	0.577289
311	GEY_05608	ran gtpase-activating protein 1	R							0.14215	0.065166	0.458426
312	GEY_21692	3-oxo-5-alpha-steroid 4-dehydrogenase 1-like	R	D		0.00190758	0.0231627	0.0846607	0.099423	0.40841	0.064969	0.159078
313	GEY_23483	tumor protein p63-regulated gene 1-like	R							0.21481	0.064947	0.302351
314	GEY_11259	regulator of microtubule dynamics protein 1-like	R	D		0.00411733	0.0366547	0.0644532	0.0784953	0.37209	0.064816	0.174195
315	GEY_12821	3-hydroxyanthranilate -dioxygenase	R	D		0.00350448	0.0331845	0.043403	0.0540362	0.3451	0.064783	0.187724
316	GEY_20376	co-chaperone protein mitochondrial precursor	R							0.1456	0.064783	0.444933
317	GEY_14022	protein frg1-like isoform 1	R							0.35522	0.064752	0.182286
318	GEY_14738	homolog subfamily a member 4	R	D		0.00249426	0.027159	0.0550798	0.067521	0.18534	0.064692	0.349045
319	GEY_02542	glycerol-3-phosphate acyltransferase mitochondrial-like	R	D		0.00295944	0.0299481	0.168993	0.191229	0.58434	0.064629	0.110603
320	GEY_16101	beta lysosomal	R							0.14497	0.064621	0.445745
321	GEY_27920	28s ribosomal protein mitochondrial-like	R							0.36773	0.064608	0.175694
322	GEY_12569	williams-beuren syndrome chromosomal region 27	R							0.25892	0.064437	0.248872
323	GEY_03140	nadh dehydrogenase 1 alpha subcomplex subunit 6	R							0.18358	0.064383	0.350702
324	GEY_12524	thyrotropin subunit beta	R							0.12963	0.064381	0.496654
325	GEY_09252	transmembrane protein 106b-like	R							0.12911	0.064322	0.498176
326	GEY_07881	laminin subunit beta-3	R							0.2685	0.064285	0.239426
327	GEY_30326	leukotriene-b omega-hydroxylase 2-like	R	D	PS	0.00056958	0.0108681	0.000591533	0.00101432	0.2825	0.064271	0.227512
328	GEY_23653	transmembrane protein 236-like	R							0.2076	0.064269	0.309577
329	GEY_25152	proactivator polypeptide-like isoform 1	R							0.31484	0.064243	0.204054
330	GEY_10687	3 beta-hydroxysteroid dehydrogenase type 7-like	R							0.12486	0.064243	0.51452
331	GEY_21305	26s proteasome non-atpase regulatory subunit 5-like isoform 1	R	D	PS	0.000447811	0.00930847	1.10611e-10	8.13571e-10	0.19862	0.064191	0.323187
332	GEY_18305	complement factor d-like	R							0.23611	0.064155	0.271719
333	GEY_30342	novel protein (zgc:77868)	R							0.21855	0.064121	0.293388
334	GEY_09023	protein spt2 homolog	R							0.25434	0.064097	0.252014
335	GEY_18369	fanconi anemia group e	R							0.30464	0.064091	0.210379
336	GEY_01015	dihydroxyacetone phosphate acyltransferase-like	R	D	PS	0.00282599	0.0290352	0.0055835	0.00817062	0.41745	0.064086	0.153521
337	GEY_03504	baculoviral iap repeat-containing protein 5	R	D		0.00368015	0.0342938	0.206406	0.231224	0.43308	0.064019	0.147821
338	GEY_22774	l-asparaginase-like isoform 1	R	D	PS	0.00658748	0.0484331	0.00389108	0.0058314	0.31538	0.063998	0.202927
339	GEY_16818	gamma-glutamyl hydrolase-like	R							0.33354	0.063963	0.191769
340	GEY_28608	cell growth-regulating nucleolar protein	R							0.2463	0.063937	0.259588
341	GEY_19844	forkhead box protein b1-like	R							0.02499	0.06393	2.55795
342	GEY_28049	protein wnt-7b-like	R							0.04719	0.063695	1.34987
343	GEY_03351	cilia and spindle-associated	R	D		0.00496107	0.0410992	0.365093	0.391722	0.46804	0.063639	0.135967
344	GEY_26733	methyltransferase-like 21c-like	R							0.13849	0.063522	0.458668
345	GEY_07741	fibrinogen alpha chain-like	R							0.06645	0.063495	0.955465
346	GEY_07974	collagenase 3 precursor	R							0.33652	0.063476	0.188623
347	GEY_06178	neurturin-like	R							0.19097	0.063255	0.331235
348	GEY_08499	separin-like	R	D	PS	0.00253674	0.0273981	1.32743e-13	1.5788e-12	0.26205	0.063233	0.241299
349	GEY_18039	zgc:109868 protein	R							0.04292	0.063124	1.47064
350	GEY_18750	alpha-b crystallin	R							0.4612	0.062914	0.136414
351	GEY_20703	peroxisomal proliferator-activated receptor a-interacting complex 285 kda	R							0.35659	0.062747	0.175965
352	GEY_32507	set and mynd domain-containing protein 4-like	R	D	PS	0.00103971	0.0156621	0.0119504	0.016097	0.4366	0.06261	0.143402
353	GEY_06725	upf0406 protein c16orf57 homolog	R							0.3691	0.062586	0.169567
354	GEY_10194	glia-derived nexin-like	R							0.07693	0.062569	0.813371
355	GEY_09312	galanin receptor type 1-like	R							0.05099	0.062514	1.22598
356	GEY_17015	endothelial cell-selective adhesion molecule-like	R	D	PS	0.000285747	0.00678297	0.000425357	0.000759662	0.27655	0.062398	0.225633
357	GEY_12118	probable saccharopine dehydrogenase	R	D	PS	0.00010452	0.00351943	0.000499813	0.000873111	0.32529	0.062396	0.191818
358	GEY_28063	factor in the germline alpha	R							0.12569	0.062191	0.494778
359	GEY_29105	phosphatidylinositol n-acetylglucosaminyltransferase subunit h	R	D		0.00124145	0.0175159	0.0559193	0.0684002	0.36244	0.062117	0.171387
360	GEY_02840	adp-ribosylation factor-like 13a	R	D	PS	0.00482785	0.0403025	3.61701e-05	8.05542e-05	0.25361	0.062052	0.244672
361	GEY_24810	tata box-binding protein-associated factor rna polymerase i subunit a-like	R							0.35084	0.062021	0.176777
362	GEY_12433	nodal homolog	R	D	PS	0.00408529	0.0366214	0.00895838	0.012457	0.2253	0.06178	0.274209
363	GEY_17335	malate cytoplasmic-like	R	D	PS	0.00143456	0.019161	5.63849e-05	0.000121227	0.11581	0.061757	0.533268
364	GEY_03296	28s ribosomal protein mitochondrial-like	R							0.16254	0.061589	0.378918
365	GEY_06040	39s ribosomal protein mitochondrial-like	R	D		0.000657101	0.0115518	0.045858	0.0565886	0.3954	0.06148	0.155488
366	GEY_22559	2-oxo-4-hydroxy-4-carboxy-5-ureidoimidazoline decarboxylase-like	R							0.27645	0.06144	0.222249
367	GEY_09670	matrilin-3-like	R							0.24396	0.061435	0.251823
368	GEY_00969	rwd domain-containing protein 4a	R							0.21875	0.06142	0.280779
369	GEY_13816	upf0552 protein c15orf38 homolog	R							0.17537	0.061376	0.349987
370	GEY_24485	synaptogyrin 2-like	R							0.22547	0.061368	0.272185
371	GEY_02610	t-cell activation mitochondrial-like	R							0.15078	0.061352	0.406903
372	GEY_16935	zinc finger mynd domain-containing protein 17-like	R							0.23105	0.061168	0.264745
373	GEY_00515	fast kinase domain-containing protein 3-like	R							0.20731	0.061114	0.294794
374	GEY_11236	f-box only protein 22-like	R	D	PS	0.00396024	0.035821	0.000355637	0.000651808	0.28503	0.06109	0.214326
375	GEY_21476	fas apoptotic inhibitory molecule 2-like	R	D		1.93158e-05	0.0010184	0.613293	0.634871	0.66035	0.061028	0.092417
376	GEY_16166	deoxyhypusine synthase	R							0.15601	0.060959	0.390729
377	GEY_12802	thrombopoietin receptor precursor	R							0.28173	0.060958	0.216367
378	GEY_00348	adenosine receptor a3-like	R							1.39005	0.060952	0.043848
379	GEY_17002	anterior gradient protein 2 homolog	R							0.27636	0.060714	0.219691
380	GEY_00831	protein btg3-like	R							0.24411	0.060703	0.248668
381	GEY_16315	glycerophosphodiester phosphodiesterase domain-containing protein 5-like	R							0.22165	0.060629	0.273537
382	GEY_22042	erythropoietin receptor-like	R							0.19992	0.060562	0.302936
383	GEY_16886	n-acetylglucosamine-6-phosphate deacetylase-like	R							0.26619	0.060449	0.227091
384	GEY_02022	gsk-3-binding protein	R							0.10156	0.060393	0.594662
385	GEY_25964	ankyrin repeat and socs box protein 4-like	R							0.18221	0.060287	0.330855
386	GEY_16014	endonuclease exonuclease phosphatase family domain-containing protein 1-like	R							0.04127	0.060257	1.45991
387	GEY_22163	nf-kappa-b inhibitor-like 1-like	R							0.16968	0.060207	0.354835
388	GEY_15494	lyr motif containing 1	R							0.67307	0.060197	0.089436
389	GEY_16351	fad-dependent oxidoreductase domain-containing protein 1-like	R							0.16843	0.060104	0.356856
390	GEY_01512	troponin cardiac muscle-like	R							0.18328	0.060092	0.327871
391	GEY_16527	interferon-inducible protein 56	R							0.42743	0.060048	0.140487
392	GEY_10652	claudin i	R							0.16561	0.059906	0.361726
393	GEY_13561	26s proteasome non-atpase regulatory subunit 4-like	R							0.05382	0.059889	1.11285
394	GEY_01426	c14orf179 homolog	R							1.26043	0.059863	0.047494
395	GEY_17885	rpe-retinal g protein-coupled receptor-like	R							0.34986	0.059782	0.170876
396	GEY_11269	wee1-like kinase 2-like	R	D	PS	0.000376468	0.00824262	3.49737e-05	7.82012e-05	0.29575	0.059758	0.202057
397	GEY_16311	stard10 protein	R							0.21968	0.059737	0.271933
398	GEY_18390	dihydrolipoyllysine-residue succinyltransferase component of 2-oxoglutarate dehydrogenase mitochondrial-like	R							0.09464	0.059722	0.631035
399	GEY_06268	gdh 6pgl endoplasmic bifunctional	R							0.21354	0.059625	0.279218
400	GEY_14006	sodium potassium-transporting atpase subunit beta-3-like	R							0.14686	0.059365	0.404237
401	GEY_20637	low quality protein: emilin-2	R							0.28688	0.059323	0.206787
402	GEY_32484	presenilins-associated rhomboid-like mitochondrial-like	R	D	PS	0.00454161	0.0389684	5.99154e-05	0.000126866	0.22461	0.05932	0.264103
403	GEY_19221	type-1 angiotensin ii receptor-like	R							0.13933	0.059311	0.425674
404	GEY_29089	peptidyl-prolyl cis-trans isomerase fkbp6-like	R							0.26745	0.05923	0.221461
405	GEY_23265	tumor necrosis factor receptor superfamily member 19l-like	R							0.38986	0.059178	0.151791
406	GEY_02909	uncharacterized protein KIAA1467 homolog	R							0.19404	0.059023	0.304181
407	GEY_07743	claudin 27c	R	D		0.00049949	0.00995748	0.137515	0.158496	0.36398	0.058874	0.16175
408	GEY_13533	cytochrome b-c1 complex subunit 7-like	R							0.13222	0.058853	0.445109
409	GEY_21061	snrna-activating protein complex subunit 1-like	R							0.10789	0.058649	0.543609
410	GEY_10119	peroxisome biogenesis factor 10	R	D		0.000953702	0.0147548	0.678871	0.695034	0.73469	0.058617	0.079784
411	GEY_22899	dna-binding death effector domain-containing protein 2-like	R							0.14286	0.058561	0.40991
412	GEY_21575	complement c1q tumor necrosis factor-related protein 1-like	R							0.17852	0.058514	0.327767
413	GEY_02012	peptidyl-prolyl cis-trans isomerase fkbp5-like	R							0.20319	0.05846	0.287712
414	GEY_19789	thymic stromal cotransporter homolog	R							0.12956	0.058453	0.451174
415	GEY_19518	udp- c:betagal beta- -n-acetylglucosaminyltransferase-like 1-like	R							0.21492	0.058438	0.271902
416	GEY_06962	nucleophosmin-like	R							0.26815	0.058399	0.217779
417	GEY_18597	transporter-associated with antigen processing 1	R							0.35892	0.058178	0.162094
418	GEY_21496	desmoplakin	R	D	PS	2.28035e-07	3.3842e-05	9.75641e-17	2.27243e-15	0.22208	0.058168	0.261921
419	GEY_13860	nfx1-type zinc finger-containing protein 1	R							0.23446	0.058028	0.2475
420	GEY_06998	atp synthase subunit mitochondrial-like	R	D	PS	0.000276895	0.00676535	0.00161042	0.00259431	0.19425	0.058013	0.298647
421	GEY_19394	zona pellucida sperm-binding protein 4-like	R							0.22415	0.057825	0.25797
422	GEY_12496	probable peptide chain release factor c12orf65 mitochondrial-like	R							0.27675	0.057798	0.208846
423	GEY_16705	wd repeat-containing protein 66-like	R							0.33886	0.057647	0.170121
424	GEY_32054	lamina-associated polypeptide isoforms beta delta epsilon gamma-like	R							0.12824	0.057566	0.448895
425	GEY_30676	annexin a3	R							0.25329	0.057516	0.227079
426	GEY_17459	tetraspanin 13	R							0.18919	0.057435	0.303582
427	GEY_22422	leucine-rich repeat-containing protein 24-like	R							0.06026	0.057402	0.952577
428	GEY_21460	malate dehydrogenase 1b-like	R							0.18676	0.057382	0.307257
429	GEY_05199	af140363_1transforming growth factor-beta precursor	R							0.22162	0.057324	0.258652
430	GEY_31024	ero1-like alpha precursor	R							0.17652	0.057277	0.324476
431	GEY_20448	nucleolar protein 11-like	R	D		0.000127461	0.0040005	0.26132	0.289837	0.59954	0.057155	0.095331
432	GEY_08829	nucleoside diphosphate-linked moiety x motif mitochondrial-like	R							0.17241	0.057154	0.331501
433	GEY_10340	chloride channel clic-like 1-like	R							0.30402	0.057032	0.187591
434	GEY_07381	golgin subfamily a member 4	R							0.25043	0.056998	0.227596
435	GEY_18324	snrna-activating protein complex subunit 3-like	R							0.23932	0.056965	0.238027
436	GEY_03940	nuclear autoantigen of 14 kda	R							0.30046	0.056909	0.189404
437	GEY_20067	tetratricopeptide repeat protein 38-like	R							0.19835	0.056874	0.286737
438	GEY_23529	unnamed protein product	R							0.12015	0.056856	0.473208
439	GEY_17922	proteasome activator complex subunit 2	R	D	PS	0.0035197	0.0331845	0.0283853	0.0363098	0.27249	0.056809	0.208485
440	GEY_02497	sphingomyelin phosphodiesterase-like	R							0.18993	0.056798	0.299049
441	GEY_23063	kinesin-like kif20a-like	R	D	PS	5.34325e-07	5.78659e-05	0.000564442	0.000979886	0.32104	0.056779	0.17686
442	GEY_27065	phosphate-regulating neutral endopeptidase-like	R							0.13565	0.056731	0.418203
443	GEY_07772	uncharacterized protein LOC101160991	R							0.22444	0.056606	0.252206
444	GEY_23908	telomerase reverse transcriptase	R							0.2567	0.056598	0.220485
445	GEY_12234	caveolin 2	R							0.2019	0.056552	0.280093
446	GEY_15158	probable alpha-ketoglutarate-dependent dioxygenase abh7-like	R	D		0.000158038	0.00455581	0.26931	0.296932	0.50108	0.056476	0.112707
447	GEY_09959	interphotoreceptor matrix proteoglycan 1-like	R	D	PS	0.000102342	0.00347529	0.0177693	0.023427	0.29165	0.056394	0.193364
448	GEY_17466	cue domain-containing protein 2-like	R							0.23568	0.056319	0.238967
449	GEY_16774	galactocerebrosidase-like isoform 1	R	D	PS	0.00174385	0.0216335	1.96935e-06	5.73367e-06	0.22647	0.056263	0.248434
450	GEY_18373	structural maintenance of chromosomes protein 5-like isoform 1	R							0.16011	0.056202	0.351025
451	GEY_19317	magnesium transporter nipa1-like	R							0.2395	0.05618	0.234571
452	GEY_08344	protein tyrosine phosphatase domain-containing protein 1-like	R							0.16244	0.056129	0.345545
453	GEY_09558	g1 s-specific cyclin-d2-like	R							0.3371	0.056123	0.166489
454	GEY_15518	transcription factor sox-10-like	R							0.1011	0.05612	0.555117
455	GEY_16732	wd repeat-containing protein 34-like	R							0.16259	0.056101	0.345047
456	GEY_23398	ceramide synthase 2-like	R							0.21299	0.056072	0.263264
457	GEY_24931	hypothetical protein LOC100698812	R							0.29493	0.056048	0.190036
458	GEY_05384	prenylated rab acceptor protein 1-like	R							0.33162	0.056034	0.168973
459	GEY_26086	glutathione transferase omega-1	R							0.30134	0.05603	0.185935
460	GEY_19548	alpha -sialyltransferase st8sia vi	R							0.15978	0.055762	0.349
461	GEY_26003	poly polymerase 12	R							0.20217	0.055717	0.275603
462	GEY_09267	complement c2-like	R							0.22498	0.055698	0.24757
463	GEY_03675	3-ketosteroid-9-alpha-monooxygenase oxygenase subunit-like	R	D	PS	0.00107998	0.0159235	0.00164802	0.00264726	0.25228	0.055685	0.220726
464	GEY_04305	28s ribosomal protein mitochondrial-like	R	D	PS	1.29766e-05	0.000776077	0.026665	0.034345	0.41768	0.055593	0.1331
465	GEY_31774	nhl repeat-containing protein 2-like	R							0.16431	0.055582	0.338277
466	GEY_13720	centromere protein l-like	R							0.13761	0.055552	0.403697
467	GEY_26048	-dihydroxyvitamin d 24- mitochondrial	R	D	PS	4.719e-08	1.0505e-05	3.27036e-06	9.23299e-06	0.22484	0.055396	0.246381
468	GEY_27846	metalloreductase steap4-like	R	D		0.00045792	0.00936166	0.69951	0.713551	0.68027	0.05539	0.081424
469	GEY_18133	proline-serine-threonine phosphatase-interacting protein 1-like	R							0.26253	0.055358	0.210865
470	GEY_02685	polyadenylate-binding protein-interacting protein 1-like	R							0.16988	0.055329	0.325685
471	GEY_15474	atp-dependent rna helicase dhx30-like	R							0.29054	0.055253	0.190171
472	GEY_22244	transferrin receptor protein 1-like	R							0.1696	0.055231	0.325657
473	GEY_07090	t-cell activation rho gtpase-activating protein	R							0.24686	0.055091	0.223161
474	GEY_10001	probable thiopurine s-methyltransferase	R	D		0.00693587	0.0497174	0.0702546	0.0844566	0.36379	0.05507	0.151382
475	GEY_02968	tubulin-folding cofactor b-like	R							0.2904	0.055038	0.189527
476	GEY_01279	sh3 domain-containing protein 19-like	R							0.30406	0.054964	0.180769
477	GEY_14602	inhibin beta b chain-like	R							0.13559	0.054865	0.404632
478	GEY_03447	transmembrane protein 45b-like	R							0.25482	0.05476	0.214901
479	GEY_06713	myeloid leukemia differentiation protein homologue	R							0.08239	0.054737	0.664346
480	GEY_00919	dna damage-binding protein 2-like	R	D	PS	0.00409823	0.0366547	7.10338e-05	0.000145985	0.27294	0.054709	0.200441
481	GEY_16022	rna polymerase ii subunit b1 ctd phosphatase rpap2-like	R							0.17765	0.0547	0.307902
482	GEY_10069	general transcription factor 3c polypeptide 5-like	R							0.24063	0.054687	0.227267
483	GEY_02631	interleukin 8 receptor ii	R							0.12298	0.054651	0.444385
484	GEY_27390	arrestin domain-containing protein 1- partial	R							0.21457	0.054591	0.254422
485	GEY_30806	helicase mov-10- -like	R	D	PS	0.00114663	0.0165322	0.00263993	0.00412212	0.3338	0.054491	0.163242
486	GEY_02832	centromere protein i-like	R							0.21499	0.05431	0.252618
487	GEY_20982	p2y purinoceptor 1-like	R							0.14921	0.054256	0.363612
488	GEY_15015	apolipoprotein e	R							0.14554	0.054169	0.37219
489	GEY_10094	transcobalamin-2 precursor	R							0.48535	0.054166	0.111603
490	GEY_22565	holocytochrome c type synthase	R							0.06223	0.054053	0.868534
491	GEY_13442	brca1-associated atm activator 1	R							0.25718	0.054043	0.210137
492	GEY_03725	kiaa1143 homolog	R							0.12769	0.053946	0.422485
493	GEY_20265	hydroxysteroid 11-beta-dehydrogenase 1-like	R							0.26445	0.053873	0.203714
494	GEY_04389	somatostatin receptor type 5-like	R							0.2546	0.053836	0.21145
495	GEY_30187	leucine zipper tumor suppressor 1-like	R							0.23985	0.053795	0.224286
496	GEY_24984	adipocyte plasma membrane-associated	R							0.05353	0.053787	1.00474
497	GEY_29487	ubiquitin-like atg12-like	R	D		6.04168e-05	0.00232779	0.834029	0.844605	0.81734	0.053735	0.065743
498	GEY_30161	aldehyde oxidase-like	R							0.14314	0.053718	0.375296
499	GEY_21841	ras and ef-hand domain-containing	R							0.15931	0.053689	0.337002
500	GEY_07343	sister chromatid cohesion protein dcc1-like	R							0.16877	0.05368	0.318061
501	GEY_14242	f-box only protein 9-like	R							0.18091	0.053607	0.296323
502	GEY_28904	myeloid leukemia factor 1-like	R	D		0.00601979	0.045858	0.325995	0.353846	0.43103	0.053584	0.124318
503	GEY_31040	loc779602 protein	R	D	PS	8.01956e-06	0.0005021	5.60062e-08	2.30202e-07	0.23537	0.053558	0.227543
504	GEY_24698	transmembrane protein 206-like	R							0.07522	0.053478	0.710921
505	GEY_22407	sulfiredoxin-1-like	R							0.09727	0.053466	0.549689
